# Supplementary material for: Future changes in coastal upwelling and biological production in eastern boundary upwelling systems
Source: Nat Commun. 2024 Jul 24;15:6238. doi: 10.1038/s41467-024-50570-z (PMC11266572; doi:10.1038/s41467-024-50570-z)
Supplement: Supplementary file 3 — Source Data [file 41467_2024_50570_MOESM3_ESM.zip]

Archive with 10 entries (10 files):
- fig4b.nc
- fig4c.nc
- fig1a.nc
- fig1b.nc
- fig1c-f.nc
- fig2a-d.nc
- fig2e-h.nc
- fig3a-d.nc
- fig3e.nc
- fig4a.nc
